# Supplementary material for: Exploring the Utility of Radiomic Feature Extraction to Improve the Diagnostic Accuracy of Cardiac Sarcoidosis Using FDG PET
Source: Front Med (Lausanne). 2022 Feb 28;9:840261. doi: 10.3389/fmed.2022.840261 (PMC8920041; doi:10.3389/fmed.2022.840261)
Supplement: Supplementary file 2 [file Data_Sheet_2.xls]

## Sheet: PatientsvsControl_LeftVentricle
Type	Patient	original_firstorder_10Percentile	original_firstorder_90Percentile	original_firstorder_Maximum	original_firstorder_Mean	original_firstorder_Median	original_firstorder_Minimum	original_glcm_Autocorrelation	original_glcm_ClusterProminence	original_glcm_ClusterShade	original_glcm_ClusterTendency	original_glcm_Contrast	original_glcm_Correlation	original_glcm_DifferenceAverage	original_glcm_DifferenceEntropy	original_glcm_DifferenceVariance	original_glcm_Id	original_glcm_Idm	original_glcm_Idmn	original_glcm_Idn	original_glcm_Imc1	original_glcm_Imc2	original_glcm_InverseVariance	original_glcm_JointAverage	original_glcm_JointEnergy	original_glcm_JointEntropy	original_glcm_MCC	original_glcm_MaximumProbability	original_glcm_SumAverage	original_glcm_SumEntropy	original_glcm_SumSquares	original_glrlm_GrayLevelNonUniformity	original_glrlm_GrayLevelNonUniformityNormalized	original_glrlm_GrayLevelVariance	original_glrlm_HighGrayLevelRunEmphasis	original_glrlm_LongRunEmphasis	original_glrlm_LongRunHighGrayLevelEmphasis	original_glrlm_LongRunLowGrayLevelEmphasis	original_glrlm_LowGrayLevelRunEmphasis	original_glrlm_RunEntropy	original_glrlm_RunLengthNonUniformity	original_glrlm_RunLengthNonUniformityNormalized	original_glrlm_RunPercentage	original_glrlm_RunVariance	original_glrlm_ShortRunEmphasis	original_glrlm_ShortRunHighGrayLevelEmphasis	original_glrlm_ShortRunLowGrayLevelEmphasis	original_glszm_GrayLevelNonUniformity	original_glszm_GrayLevelNonUniformityNormalized
1	1	0.93	1.59	2.56	1.25	1.2	0.44	343.6	109477	2292.23	141.86	4.57	0.94	1.59	2.28	1.9	0.52	0.46	1	0.97	-0.35	0.97	0.42	17.58	0.01	7.27	0.96	0.03	35.17	5.35	36.61	276.23	0.06	38.68	345.37	1.63	536.03	0.01	0.01	5.16	3818.77	0.76	0.86	0.25	0.89	311.36	0	36.89	0.04
1	5	1.67	2.13	2.51	1.91	1.92	0.96	403.58	7374.88	-119.59	45.78	4.35	0.83	1.52	2.22	1.96	0.52	0.47	1	0.96	-0.25	0.91	0.45	19.83	0.01	6.73	0.84	0.03	39.66	4.78	12.53	459.23	0.08	14.78	401.2	1.68	671.92	0.01	0	4.68	4341.08	0.73	0.84	0.25	0.88	352.66	0	46.92	0.05
1	6	2.3	4.08	5.55	3.18	3.15	1.38	1574.39	1.00184e+06	2693.04	670.63	35.22	0.9	4.13	3.53	17.27	0.34	0.25	1	0.96	-0.28	0.97	0.26	37.62	0	9.77	0.93	0.01	75.24	6.61	176.46	138.93	0.02	180.14	1571.05	1.25	1895.55	0	0	6.06	5768.21	0.87	0.93	0.09	0.95	1501.29	0	60.69	0.02
1	8	1.74	2.57	3.12	2.11	2.1	0.67	930.27	116578	-691.27	173.55	7.49	0.92	2.07	2.6	3.08	0.45	0.38	1	0.96	-0.31	0.97	0.38	29.81	0.01	8.02	0.94	0.02	59.62	5.7	45.26	214.25	0.04	49.45	939.25	1.41	1304.67	0	0	5.34	3928.57	0.81	0.89	0.14	0.92	864.29	0	45.73	0.04
1	10	1.54	2.77	4.92	2.17	2.14	0.74	1036.3	1.33078e+06	12165.1	497.64	16.82	0.93	2.96	3.08	7.78	0.39	0.3	1	0.97	-0.32	0.98	0.31	30.26	0	9.04	0.94	0.01	60.53	6.35	128.61	196.7	0.03	130.47	1029.03	1.29	1289.58	0	0	5.84	5697.25	0.85	0.92	0.11	0.94	974.14	0	56.58	0.02
1	11	1.13	1.84	2.29	1.47	1.46	0.41	511.95	30625.1	177.51	108.72	6.25	0.89	1.78	2.44	2.92	0.5	0.43	1	0.96	-0.3	0.96	0.42	22.05	0.01	7.56	0.9	0.02	44.11	5.39	28.74	325.69	0.05	31.16	513.88	1.55	777.29	0	0	5.14	5063.57	0.77	0.87	0.2	0.9	464.54	0	55.35	0.04
1	13	2.22	3.69	5.01	2.91	2.86	0.61	2366.72	724863	2735.76	494.5	20.77	0.92	3.5	3.26	8.06	0.34	0.25	1	0.96	-0.29	0.98	0.26	47.41	0	9.46	0.94	0.01	94.83	6.47	128.82	172.14	0.02	133.71	2325.8	1.22	2823.37	0	0	5.89	6115.25	0.88	0.94	0.08	0.95	2218.93	0	70.62	0.02
1	15	1.06	1.88	3.57	1.45	1.4	0.33	619.04	456747	6160.37	230.63	6.5	0.95	1.86	2.48	2.91	0.48	0.42	1	0.97	-0.35	0.98	0.41	23.73	0.01	7.76	0.97	0.02	47.45	5.66	59.28	275.55	0.05	61.65	619.56	1.48	881	0	0	5.35	4398.68	0.79	0.88	0.18	0.91	569.41	0	43.98	0.03
1	16	1.1	1.74	2.65	1.41	1.41	0.61	305.11	26478	236.9	96.21	4.81	0.9	1.66	2.31	1.92	0.5	0.44	1	0.96	-0.31	0.96	0.42	16.8	0.01	7.34	0.92	0.02	33.6	5.3	25.26	266.08	0.06	26.57	310.1	1.53	463.42	0.01	0.01	5.02	3744.87	0.77	0.87	0.2	0.9	280.66	0.01	46.29	0.05
1	19	1.06	1.75	2.26	1.33	1.26	0.72	192.57	37239.8	1093.04	101.4	3.18	0.94	1.3	2.06	1.4	0.56	0.51	1	0.96	-0.36	0.97	0.46	12.96	0.02	6.81	0.95	0.04	25.92	5.11	26.15	430.4	0.07	28.99	207.08	1.85	341.82	0.02	0.01	5.07	4700.52	0.71	0.82	0.33	0.86	184.05	0.01	36.91	0.05
1	22	0.94	1.83	3.27	1.35	1.27	0.69	272.08	311107	4912.02	239.9	4.18	0.97	1.41	2.2	2.12	0.55	0.51	1	0.97	-0.44	0.99	0.45	14.6	0.01	7.41	0.97	0.03	29.2	5.72	61.02	178.74	0.04	64.17	285.6	1.74	417.73	0.02	0.01	5.57	2997.72	0.72	0.83	0.27	0.87	260.59	0.01	17.75	0.03
1	24	1.25	2.45	3.3	1.81	1.8	0.77	570.54	237851	1432.36	326.64	5.87	0.96	1.83	2.44	2.4	0.48	0.41	1	0.97	-0.4	0.99	0.4	22.14	0	8.26	0.97	0.01	44.29	6.12	83.13	176.89	0.03	84.53	562.02	1.46	795.09	0.01	0.01	5.75	4643.19	0.8	0.88	0.17	0.91	516.05	0.01	36.04	0.03
1	26	1.37	2.71	3.6	2	1.96	0.87	684.62	474583	3211.42	406.11	7.48	0.96	2.04	2.59	3.16	0.46	0.39	1	0.97	-0.39	0.99	0.38	24.18	0	8.56	0.97	0.01	48.36	6.3	103.4	142.24	0.03	102.45	657.74	1.45	920.17	0.01	0.01	5.88	3932.13	0.8	0.89	0.17	0.91	606.08	0.01	32.52	0.03
1	27	0.91	2.35	2.77	1.84	2	0.51	879.58	466212	-8136.72	372.65	14.5	0.91	2.87	3.02	6.01	0.39	0.3	0.99	0.94	-0.32	0.98	0.31	28.09	0	8.22	0.95	0.01	56.18	5.74	96.79	73.38	0.04	106.2	851.68	1.16	987.41	0.01	0.01	5.31	1807.13	0.91	0.95	0.06	0.96	820.52	0.01	36.79	0.03
1	28	1.7	2.25	2.95	1.97	1.97	0.77	643.53	15010.6	201.37	64.9	6.51	0.82	1.91	2.5	2.72	0.47	0.4	1	0.96	-0.22	0.9	0.39	25.08	0.01	7.28	0.83	0.02	50.16	5.02	17.85	423.23	0.07	19.96	645.85	1.5	958.62	0	0	4.79	5027.22	0.78	0.87	0.18	0.91	586.31	0	70.38	0.05
1	29	1.01	1.61	2.79	1.29	1.3	0.21	537.5	72006.2	-701.82	111.03	9.37	0.84	2.23	2.71	4.16	0.45	0.37	1	0.96	-0.24	0.92	0.37	22.63	0.01	7.66	0.89	0.02	45.26	5.26	30.1	328.49	0.06	34.75	532.23	1.43	760.67	0.01	0.01	4.99	4374.05	0.8	0.89	0.16	0.92	487.33	0.01	63.47	0.04
1	30	1.13	2.06	3.11	1.45	1.36	0.56	396.33	231450	4899.49	205.17	4.13	0.96	1.49	2.22	1.8	0.53	0.48	1	0.97	-0.37	0.98	0.44	18.6	0.01	7.19	0.98	0.03	37.2	5.36	52.33	366.32	0.06	57.03	412.82	1.78	656.91	0.01	0	5.3	4443.66	0.71	0.83	0.3	0.87	369.37	0	26.41	0.03
1	32	1.62	3.67	4.61	2.51	2.34	1.06	1201.26	1.89484e+06	10331.3	1069.47	13	0.98	2.66	2.93	5.58	0.41	0.33	1	0.97	-0.38	0.99	0.33	30.61	0	9.15	0.99	0.01	61.22	6.61	270.62	126.08	0.02	256.37	1167.43	1.36	1485.42	0.01	0	6.15	4547.2	0.83	0.91	0.13	0.93	1100.91	0	34.42	0.02
1	33	1.55	2.26	2.71	1.94	1.98	0.73	686.38	73653.4	-1360.02	124.02	6.02	0.91	1.83	2.45	2.55	0.48	0.41	1	0.96	-0.3	0.96	0.4	25.63	0.01	7.57	0.93	0.02	51.26	5.39	32.51	276.14	0.05	37.42	671.33	1.49	1012.02	0	0	5.15	4084.67	0.78	0.88	0.18	0.91	606.29	0	47.73	0.04
1	34	1.49	2.89	3.85	2.15	2.1	0.45	1397.78	449556	2148.72	449.6	14.36	0.94	2.78	3	6.26	0.4	0.32	1	0.96	-0.32	0.98	0.32	35.9	0	9.05	0.95	0.01	71.8	6.35	115.99	203.07	0.03	117.14	1388.86	1.33	1789.74	0	0	5.86	6530.84	0.84	0.91	0.12	0.93	1306.45	0	69.74	0.03
1	35	1.24	2.47	3.7	1.86	1.87	0.62	809.44	439667	2177.41	356.47	16.12	0.91	2.83	3.04	7.72	0.41	0.33	1	0.96	-0.31	0.98	0.33	26.9	0	8.88	0.93	0.01	53.8	6.2	93.15	188.8	0.03	95.38	763.64	1.33	990.22	0.01	0	5.73	5217.32	0.84	0.91	0.12	0.93	718.19	0	59.77	0.03
1	38	1.57	3.06	4.52	2.34	2.32	0.84	1146.99	915117	2823.35	547.44	21.52	0.92	3.5	3.27	8.65	0.35	0.26	1	0.96	-0.31	0.98	0.26	31.87	0	9.45	0.93	0.01	63.73	6.53	142.24	108.91	0.02	143.11	1129.56	1.22	1361.3	0	0	5.93	3951.65	0.88	0.94	0.08	0.95	1078.92	0	46.66	0.02
1	39	1.22	2.07	2.74	1.66	1.68	0.72	425.64	66232.8	25.99	150.66	9.84	0.88	2.46	2.73	3.42	0.41	0.32	0.99	0.95	-0.26	0.95	0.33	19.76	0	8.14	0.91	0.01	39.52	5.63	40.13	209.5	0.04	44.69	434.78	1.32	573.31	0.01	0.01	5.19	4261.49	0.86	0.92	0.12	0.94	407.75	0.01	62.94	0.04
1	52	2.04	4.97	7.77	3.33	3.13	0.47	4069.89	1.74228e+07	89580.2	2148.4	108.23	0.9	7.26	4.29	52.93	0.25	0.17	1	0.95	-0.31	0.99	0.17	59.66	0	10.92	0.93	0	119.32	7.38	564.16	78.07	0.01	571.22	3980.83	1.13	4391.03	0	0	6.72	5367.45	0.93	0.96	0.05	0.97	3888.45	0	45.29	0.01
1	53	1.83	4.73	6.79	3.02	2.73	0.99	2458.57	1.47815e+07	89484.8	2260.73	36.3	0.97	4.4	3.6	16.27	0.31	0.22	1	0.96	-0.38	1	0.23	43.6	0	10.16	0.98	0.01	87.2	7.23	574.26	75.62	0.02	544.66	2321.71	1.17	2624.42	0	0	6.56	4258.32	0.91	0.95	0.06	0.96	2254.3	0	32.15	0.01
1	55	2.13	3.63	4.76	2.87	2.85	0.95	1749.89	721377	1834.93	497.4	37.01	0.86	4.52	3.61	15.54	0.31	0.22	0.99	0.95	-0.23	0.96	0.23	40.43	0	9.83	0.89	0	80.86	6.49	133.6	179.96	0.02	140.53	1728.43	1.18	2041.35	0	0	5.9	6854.67	0.9	0.95	0.07	0.96	1660.54	0	87.46	0.02
1	56a	1.25	3.78	6.12	2.19	1.82	0.41	1802.12	1.33093e+07	98736.1	1786.99	30.13	0.97	3.6	3.33	16.33	0.37	0.29	1	0.97	-0.38	0.99	0.29	36.91	0	9.79	0.98	0.01	73.82	7.01	454.28	181.59	0.02	447.66	1802.35	1.3	2149.05	0	0	6.46	7202.42	0.86	0.92	0.11	0.94	1728.14	0	49.71	0.02
1	57a	2.5	4.03	5.77	3.13	2.99	1.3	1606.63	1.18127e+06	13908.7	547.24	28.21	0.9	4	3.48	11.69	0.32	0.23	1	0.96	-0.25	0.96	0.24	38.43	0	9.53	0.92	0.01	76.86	6.37	143.86	204.37	0.03	146.58	1605.33	1.21	1899.68	0	0	5.79	6271.9	0.88	0.94	0.07	0.95	1540.02	0	80.43	0.02
1	58	1.97	3.12	4.14	2.53	2.53	0.42	1969.88	552422	-3859.55	345.83	12.43	0.93	2.62	2.92	5.37	0.41	0.33	1	0.97	-0.32	0.98	0.33	43.43	0	8.73	0.96	0.01	86.86	6.16	89.57	161.17	0.03	100.58	1955.76	1.32	2579.02	0	0	5.73	4264.74	0.84	0.91	0.12	0.94	1829.38	0	47.16	0.03
1	59a	1.2	2.8	4.08	1.82	1.67	0.32	1111.74	1.26271e+06	12012.6	614.86	12.16	0.96	2.53	2.87	5.49	0.42	0.35	1	0.97	-0.37	0.99	0.34	31	0	8.92	0.97	0.01	62	6.44	156.75	162.66	0.03	165.63	1130.15	1.37	1470.24	0	0	6.02	4944.79	0.83	0.9	0.14	0.93	1061.98	0	39.63	0.02
1	60	1.36	2.96	3.95	2.07	1.99	0.85	778.16	810809	7333.63	531.15	13.56	0.95	2.63	2.93	6.27	0.42	0.34	1	0.96	-0.36	0.99	0.34	25.47	0	9	0.96	0.01	50.94	6.44	136.18	145.53	0.02	142.87	777	1.34	981.36	0.01	0	5.96	4928.43	0.84	0.91	0.12	0.93	735.53	0	47.32	0.02
1	61a	0.91	1.5	2.35	1.2	1.19	0.46	253.81	16999.9	79.99	74.82	4.05	0.9	1.46	2.2	1.79	0.54	0.48	1	0.96	-0.33	0.96	0.44	15.36	0.01	6.96	0.91	0.03	30.73	5.11	19.72	294.4	0.06	21.16	262.07	1.66	418.16	0.01	0.01	4.91	3470.15	0.75	0.85	0.25	0.89	234.06	0.01	39.75	0.05
1	62	1.69	4.98	7.2	3.05	2.72	0.49	3538.04	1.52126e+07	78520.1	2501.3	125.55	0.9	7.34	4.28	68.22	0.27	0.18	0.99	0.95	-0.32	0.99	0.19	54.25	0	10.93	0.91	0	108.51	7.44	656.71	79.71	0.01	637.87	3424.8	1.16	3836.61	0	0	6.77	5705.04	0.92	0.95	0.06	0.97	3332.41	0	42.62	0.01
1	64	2.24	7.12	11.23	4.57	4.38	0.36	9642.91	9.66558e+07	103561	6055.27	126.43	0.96	8.09	4.44	57.2	0.23	0.14	1	0.97	-0.37	1	0.15	90.32	0	11.83	0.98	0	180.63	8.22	1545.42	63.49	0.01	1491.83	8768.41	1.11	9556.94	0	0	7.44	7947.45	0.93	0.97	0.04	0.97	8584.99	0	42.31	0.01
1	65	1.67	3	3.93	2.31	2.3	0.66	1289.19	519001	182.6	413.43	23.52	0.89	3.47	3.29	10.96	0.36	0.28	0.99	0.95	-0.28	0.97	0.28	34.52	0	9.31	0.92	0.01	69.03	6.35	109.24	154.62	0.03	111.99	1253.07	1.26	1566.42	0	0	5.81	4855.76	0.87	0.93	0.09	0.95	1185.88	0	59.02	0.03
1	66a	1.19	1.89	2.6	1.53	1.52	0.54	485.6	33816.4	319.95	107.85	5.35	0.91	1.7	2.37	2.3	0.5	0.44	1	0.96	-0.32	0.96	0.41	21.45	0.01	7.45	0.91	0.02	42.89	5.39	28.3	240.43	0.05	29.91	472.17	1.59	751.05	0	0	5.13	3546.37	0.77	0.86	0.23	0.9	422.96	0	35.65	0.04
1	67	1.15	1.86	2.34	1.5	1.52	0.22	756.5	73895.1	-984.83	127.84	11.55	0.83	2.53	2.84	4.79	0.42	0.34	0.99	0.95	-0.24	0.93	0.34	26.97	0.01	7.96	0.87	0.02	53.94	5.44	34.85	178.97	0.05	40.34	741.06	1.38	1030.24	0	0	5.1	2905.48	0.82	0.9	0.14	0.93	683.39	0	39.7	0.04
1	68	1.44	2.81	3.84	2.05	1.96	0.47	1204.49	459709	3594.76	437.16	17.73	0.92	3.09	3.14	7.7	0.38	0.3	1	0.96	-0.3	0.98	0.3	33.16	0	9.16	0.94	0.01	66.31	6.32	113.72	196.87	0.03	113.15	1183.61	1.27	1469.71	0	0	5.77	6178.81	0.86	0.92	0.1	0.94	1123.17	0	77.86	0.03
1	72	1.96	5.92	7.52	4.08	4.21	0.9	5000.99	2.23877e+07	-33630.3	3254.82	79.54	0.95	6.69	4.16	32.92	0.24	0.15	1	0.95	-0.32	0.99	0.16	64.85	0	11.41	0.96	0	129.71	7.74	833.59	93.95	0.01	802.7	4937.07	1.12	5444.39	0	0	6.98	8807.63	0.93	0.96	0.05	0.97	4819.63	0	62.48	0.01
1	74	2.53	2.92	3.44	2.7	2.67	2.5	32.38	5884.37	267.39	33.99	11.66	0.49	2.54	2.85	5.03	0.41	0.33	0.97	0.89	-0.17	0.83	0.33	5.18	0.02	6.42	0.67	0.04	10.35	4.23	11.41	39.25	0.11	11.11	32.42	1.3	39.78	0.3	0.23	3.81	294.8	0.85	0.92	0.11	0.94	30.78	0.22	12.55	0.1
0	1	1.23	1.95	2.56	1.61	1.61	0.68	413.67	38494.5	-182.46	111.05	7.94	0.87	2.11	2.62	3.24	0.45	0.38	0.99	0.95	-0.26	0.94	0.37	19.69	0.01	7.77	0.9	0.02	39.39	5.41	29.75	233.66	0.05	32.07	422.27	1.4	577.97	0.01	0	5.05	3721.33	0.82	0.89	0.15	0.92	391.34	0	63.3	0.05
0	2	0.85	1.21	2.2	1.03	1.02	0.47	151.33	5940.19	88.45	31.87	3.3	0.81	1.31	2.06	1.49	0.56	0.51	1	0.97	-0.26	0.91	0.46	12.01	0.02	6.16	0.89	0.05	24.01	4.47	8.79	381.64	0.1	10.17	156.06	1.67	252.02	0.02	0.01	4.37	2846.73	0.74	0.84	0.25	0.88	138.99	0.01	39.55	0.07
0	3	0.01	0.02	0.03	0.02	0.02	0	1	0	0	0	0	1	0	0	0	1	1	1	1	0	0	0	1	1	0	1	1	2	0	0	1557.46	1	0	1	8.61	8.61	8.61	1	2.08	530.95	0.33	0.48	3.34	0.55	0.55	0.55	1	1
0	4	1.25	2.24	2.9	1.74	1.73	0.62	602.67	156395	993.26	219.97	11.45	0.9	2.47	2.81	5	0.43	0.35	0.99	0.95	-0.29	0.97	0.35	23.46	0	8.42	0.91	0.01	46.92	5.89	57.86	272.57	0.04	62.75	608.25	1.4	843.35	0.01	0	5.5	6050.09	0.82	0.9	0.15	0.93	563.3	0	58.42	0.03
0	5	0.36	0.78	1.01	0.56	0.55	0.19	86.19	4108.87	95.39	39.98	1.04	0.95	0.72	1.45	0.5	0.69	0.67	1	0.96	-0.47	0.98	0.49	8.74	0.03	5.62	0.95	0.06	17.49	4.62	10.25	261.77	0.09	10.22	88.63	2.49	205.61	0.06	0.02	4.8	1750.92	0.57	0.73	0.53	0.78	70.54	0.02	13.51	0.08
0	7	3.35	4.88	6.29	4.15	4.19	1.86	2308.3	986478	-3838.39	528.36	42.55	0.85	5.03	3.73	15.89	0.28	0.19	0.99	0.95	-0.22	0.95	0.19	46.76	0	9.93	0.88	0	93.52	6.5	142.73	153.19	0.02	153.2	2315.94	1.16	2679.52	0	0	5.9	5649.38	0.91	0.95	0.06	0.97	2235.91	0	77.54	0.02
0	8	1.08	1.52	1.83	1.3	1.29	0.6	218.9	5859.68	-41.85	43.01	4	0.83	1.39	2.16	1.95	0.56	0.51	0.99	0.95	-0.28	0.93	0.45	14.46	0.02	6.55	0.85	0.04	28.92	4.74	11.75	386.59	0.08	13.12	220.71	1.78	390.95	0.01	0.01	4.65	3449.58	0.71	0.83	0.29	0.87	191.75	0.01	41.88	0.06
0	9	0.91	1.58	2.47	1.24	1.25	0.5	261.25	25712.6	88.74	94.71	7.31	0.86	2.03	2.58	3.05	0.46	0.39	1	0.95	-0.26	0.94	0.38	15.47	0.01	7.6	0.87	0.02	30.94	5.29	25.5	195.9	0.06	27.12	265.24	1.44	372.71	0.01	0.01	4.96	2846.85	0.8	0.89	0.16	0.91	243.95	0.01	37.6	0.05
0	10	0.3	0.63	0.98	0.43	0.39	0.08	74.23	4843.56	212.31	33.08	1.14	0.93	0.67	1.5	0.66	0.72	0.71	1	0.97	-0.46	0.97	0.41	8.14	0.06	5.16	0.95	0.14	16.27	4.27	8.55	513.77	0.12	9.69	78.57	3.49	226.48	0.09	0.03	4.8	2263.17	0.51	0.66	1.07	0.74	61.49	0.02	17.09	0.09
0	11	0.94	1.47	2.38	1.2	1.18	0.5	241.89	44585	1067.56	91.33	5.42	0.89	1.71	2.39	2.38	0.5	0.44	1	0.96	-0.29	0.95	0.42	14.84	0.01	7.03	0.93	0.05	29.69	5.03	24.19	238.34	0.08	23.96	233.47	1.47	339.72	0.01	0.01	4.7	2437.61	0.8	0.88	0.17	0.91	213.2	0.01	37.06	0.05
0	12	0.32	1.34	1.86	0.96	1.07	0.13	353.98	100998	-2121.96	209.07	5.35	0.95	1.71	2.34	2.17	0.5	0.44	1	0.96	-0.39	0.98	0.41	17.4	0.01	7.32	0.96	0.03	34.81	5.52	53.6	127.09	0.05	51.94	367.51	1.57	574.4	0.04	0.02	5.18	2032.32	0.78	0.87	0.23	0.9	331.01	0.01	19.56	0.04
0	13	1.07	1.73	2.8	1.43	1.46	0.22	646.34	78721.6	-804.37	122.48	10.57	0.84	2.31	2.73	4.82	0.45	0.38	1	0.96	-0.27	0.94	0.36	24.86	0.01	7.66	0.89	0.02	49.73	5.35	33.26	213.3	0.05	43.23	665.9	1.46	978.38	0	0	5.15	3252.41	0.81	0.89	0.18	0.92	609.88	0	39.52	0.03
0	14	1.02	1.53	1.91	1.27	1.27	0.64	208.19	7484.57	-0.42	53.43	3.11	0.89	1.31	2.05	1.32	0.56	0.51	1	0.96	-0.32	0.95	0.46	13.99	0.01	6.62	0.92	0.04	27.97	4.87	14.13	382.96	0.07	14.6	213.23	1.75	357.75	0.01	0.01	4.73	3740.53	0.72	0.83	0.28	0.87	187.43	0.01	43.52	0.06
0	15	0.57	1.59	2.09	1.2	1.3	0.36	358.98	99987.9	-1798.22	200.55	5.75	0.94	1.72	2.39	2.55	0.51	0.45	1	0.96	-0.38	0.98	0.42	17.6	0.01	7.41	0.96	0.03	35.2	5.54	51.57	146.72	0.05	54.6	356.36	1.51	543.11	0.03	0.02	5.24	2491.1	0.79	0.87	0.19	0.91	321.64	0.02	28.55	0.04
0	16	1.17	2.4	3.13	1.73	1.69	0.51	724.42	314553	1188.41	340.2	6.81	0.96	1.97	2.54	2.76	0.46	0.39	1	0.97	-0.39	0.99	0.38	25.32	0	8.39	0.97	0.01	50.63	6.18	86.75	145.24	0.03	87.47	731.41	1.45	1014.23	0.01	0	5.78	3688.28	0.8	0.88	0.16	0.91	674.45	0	32.5	0.03
0	17	1.23	1.67	1.98	1.45	1.44	0.65	281.64	5760.51	-25.87	42.76	3.43	0.85	1.4	2.11	1.38	0.53	0.48	1	0.95	-0.27	0.92	0.45	16.49	0.01	6.54	0.91	0.03	32.97	4.71	11.55	273.47	0.08	12.37	283.43	1.65	462.74	0.01	0.01	4.54	2492.71	0.74	0.84	0.24	0.88	250.45	0	31.19	0.07
0	19	0.89	1.13	1.47	1.01	1.01	0.51	118.56	920.88	-28.95	14.3	1.63	0.79	0.93	1.69	0.74	0.63	0.61	1	0.96	-0.26	0.88	0.49	10.74	0.04	5.2	0.81	0.08	21.48	3.9	3.98	406.77	0.14	4.95	118.51	1.98	236.08	0.02	0.01	4.04	1987.96	0.67	0.8	0.36	0.84	99.44	0.01	27.21	0.08
0	20	1.27	1.91	2.37	1.62	1.67	0.45	596.04	41319.2	-973.95	102.91	6.59	0.88	1.94	2.49	2.61	0.47	0.4	1	0.95	-0.27	0.94	0.39	23.92	0.01	7.43	0.92	0.02	47.83	5.22	27.37	185.66	0.06	29.55	605.61	1.43	863.49	0	0	4.91	2523.45	0.81	0.89	0.16	0.92	554.95	0	40.64	0.05
0	21	0.79	1.32	1.74	1.08	1.11	0.29	307.34	16034	-409.42	63.76	4.21	0.88	1.5	2.19	1.79	0.53	0.48	1	0.95	-0.33	0.96	0.44	17.1	0.02	6.62	0.91	0.04	34.2	4.91	16.99	221.61	0.07	20.43	310.78	1.66	517.99	0.01	0.01	4.75	2263.31	0.76	0.85	0.26	0.89	275.34	0.01	23.36	0.05
0	22	0.99	1.61	2.06	1.34	1.38	0.5	351.87	25144.5	-583.7	80.41	3.37	0.92	1.39	2.08	1.34	0.54	0.49	1	0.96	-0.35	0.96	0.45	18.24	0.01	6.79	0.94	0.03	36.47	5.05	20.94	205.22	0.07	24.94	360.96	1.58	567.31	0.01	0.01	4.88	2348.46	0.76	0.86	0.21	0.89	322.08	0.01	29.3	0.05
0	23	0.95	1.25	1.57	1.1	1.1	0.7	93.6	1149.76	23.56	17.49	2.5	0.75	1.19	1.92	1.02	0.57	0.53	0.99	0.94	-0.21	0.84	0.47	9.48	0.03	5.68	0.78	0.06	18.96	4.08	5	452.92	0.12	6.17	98.74	1.85	176.62	0.03	0.01	4.14	2764.22	0.71	0.82	0.34	0.87	86.47	0.01	32.76	0.08
0	24	0.88	1.9	2.33	1.46	1.55	0.47	498.85	103925	-1412.11	227.04	4.03	0.96	1.51	2.19	1.63	0.52	0.46	1	0.96	-0.4	0.99	0.44	21.05	0.01	7.62	0.97	0.02	42.1	5.72	57.77	229.72	0.04	58.61	483.69	1.66	816.97	0.01	0.01	5.51	4303.39	0.74	0.85	0.24	0.88	424.44	0	32.59	0.04
0	25	0.69	1.17	1.46	0.94	0.94	0.49	117.17	5728.89	-35.44	51.81	1.84	0.93	1	1.74	0.78	0.61	0.58	1	0.96	-0.4	0.97	0.49	10.23	0.02	6.18	0.95	0.04	20.46	4.81	13.41	286.81	0.07	13.67	120.96	2.12	241.79	0.04	0.02	4.83	2570.41	0.65	0.78	0.42	0.83	101.96	0.01	19.56	0.07
0	27	1.11	1.72	2.21	1.38	1.36	0.86	141.4	19964.7	423.11	78.21	3.27	0.92	1.34	2.09	1.39	0.55	0.5	1	0.96	-0.34	0.97	0.46	11.07	0.01	6.88	0.93	0.03	22.15	5.1	20.37	327.81	0.06	21.84	147.98	1.82	254.04	0.03	0.02	5.02	3546.64	0.69	0.82	0.3	0.86	128.95	0.02	26.22	0.05
0	29	0.68	1.43	1.8	1.14	1.21	0.27	363.84	47016.4	-1258.84	116.13	5.47	0.91	1.68	2.35	2.46	0.51	0.45	0.99	0.95	-0.34	0.97	0.42	18.33	0.01	7.1	0.94	0.03	36.67	5.22	30.4	201.91	0.06	34.69	357.07	1.58	598.5	0.02	0.01	5	2708.64	0.77	0.86	0.22	0.9	315.31	0.01	30.2	0.04
0	30	0.57	1.34	1.58	0.98	0.97	0.2	289.06	37704.2	-461.62	127.79	3.12	0.95	1.3	2.03	1.33	0.56	0.51	1	0.96	-0.42	0.99	0.46	16.06	0.01	6.99	0.97	0.03	32.12	5.39	32.73	272.49	0.05	34.68	286.12	1.83	548.35	0.02	0.01	5.27	3922.64	0.71	0.82	0.32	0.87	242.43	0.01	23.73	0.04
0	31	0.39	1.44	1.68	1.07	1.24	0.17	406.28	125456	-2788.14	235.19	8.84	0.93	2.06	2.59	4.11	0.48	0.42	0.99	0.94	-0.36	0.98	0.39	18.69	0.01	7.39	0.94	0.04	37.39	5.46	61.01	221.27	0.06	59.91	412.91	1.58	672.83	0.03	0.02	5.12	3156.73	0.78	0.87	0.23	0.9	366.66	0.02	33.53	0.04
0	32	1.4	2.18	2.99	1.74	1.69	1.15	211.78	81118.7	1699.04	145.2	7.45	0.9	1.94	2.55	3.46	0.48	0.42	0.99	0.95	-0.32	0.97	0.4	13.31	0.01	7.53	0.92	0.02	26.63	5.42	38.16	162.02	0.05	38.83	222.3	1.46	300.56	0.02	0.01	5.07	2367.62	0.79	0.88	0.17	0.91	206.55	0.01	34.07	0.04
0	33	0.83	1.35	1.66	1.1	1.12	0.46	196.36	8934.1	-130.98	58.06	2.95	0.9	1.3	1.99	1.15	0.55	0.5	1	0.95	-0.34	0.96	0.46	13.51	0.01	6.62	0.92	0.03	27.02	4.94	15.25	334.15	0.07	16.42	200.15	1.8	357.76	0.02	0.01	4.8	3456.16	0.72	0.83	0.31	0.87	173.89	0.01	29.28	0.06
[truncated: 33 more columns]

## Sheet: PatientsvsControls_HotRegion
Type	﻿Patient	TBRmax	original_firstorder_10Percentile	original_firstorder_90Percentile	original_firstorder_Maximum	original_firstorder_Mean	original_firstorder_Median	original_firstorder_Minimum	original_glcm_Autocorrelation	original_glcm_ClusterProminence	original_glcm_ClusterShade	original_glcm_ClusterTendency	original_glcm_Contrast	original_glcm_Correlation	original_glcm_DifferenceAverage	original_glcm_DifferenceEntropy	original_glcm_DifferenceVariance	original_glcm_Id	original_glcm_Idm	original_glcm_Idmn	original_glcm_Idn	original_glcm_Imc1	original_glcm_Imc2	original_glcm_InverseVariance	original_glcm_JointAverage	original_glcm_JointEnergy	original_glcm_JointEntropy	original_glcm_MCC	original_glcm_MaximumProbability	original_glcm_SumAverage	original_glcm_SumEntropy	original_glcm_SumSquares	original_glrlm_GrayLevelNonUniformity	original_glrlm_GrayLevelNonUniformityNormalized	original_glrlm_GrayLevelVariance	original_glrlm_HighGrayLevelRunEmphasis	original_glrlm_LongRunEmphasis	original_glrlm_LongRunHighGrayLevelEmphasis	original_glrlm_LongRunLowGrayLevelEmphasis	original_glrlm_LowGrayLevelRunEmphasis	original_glrlm_RunEntropy	original_glrlm_RunLengthNonUniformity	original_glrlm_RunLengthNonUniformityNormalized	original_glrlm_RunPercentage	original_glrlm_RunVariance	original_glrlm_ShortRunEmphasis	original_glrlm_ShortRunHighGrayLevelEmphasis	original_glrlm_ShortRunLowGrayLevelEmphasis	original_glszm_GrayLevelNonUniformity
1	1	2.13	2.56	3.22	3.68	2.84	2.77	2.5	81.8	21371.2	644.77	80.62	26.87	0.51	4.12	3.25	8.53	0.3	0.21	0.96	0.86	-0.32	0.96	0.22	8.26	0.01	7	0.71	0.02	16.53	4.78	26.87	11.97	0.07	27.07	80.82	1.16	90.25	0.15	0.13	4.29	157.01	0.91	0.95	0.06	0.96	78.52	0.13	5.83
1	5	1.37	2.43	2.59	2.69	2.51	2.5	2.4	8.69	71.94	5.87	4.99	3.16	0.22	1.37	2.02	1.25	0.54	0.48	0.93	0.83	-0.14	0.69	0.45	2.87	0.05	4.48	0.46	0.1	5.74	2.98	2.04	15.49	0.22	1.94	8.8	1.46	12.68	0.52	0.36	2.85	55.46	0.78	0.88	0.15	0.9	7.95	0.32	2.2
1	6	2.24	2.86	4.19	5.55	3.54	3.55	2.5	589.16	300108	613.16	333.95	43.48	0.77	4.89	3.75	18.7	0.29	0.2	0.99	0.93	-0.16	0.89	0.21	22.73	0	9.76	0.79	0	45.45	6.2	94.36	279.56	0.03	102.9	555.66	1.23	696.11	0.02	0.02	5.69	9057.88	0.88	0.93	0.08	0.95	525.53	0.02	117.63
1	8	1.7	2.56	2.95	3.07	2.72	2.68	2.51	31.41	1359.22	62.3	24.39	8.25	0.5	2.14	2.61	3.5	0.45	0.38	0.95	0.86	-0.18	0.83	0.37	5.23	0.02	6.12	0.58	0.05	10.46	4.06	8.16	21.48	0.11	8.26	33.41	1.36	43.27	0.18	0.14	3.78	160.26	0.82	0.9	0.12	0.92	31.33	0.13	5.81
1	10	2.19	2.7	4.26	4.92	3.39	3.3	2.5	507.94	437325	3790.94	446.44	55.18	0.78	5.8	3.89	20.05	0.26	0.16	0.98	0.9	-0.24	0.96	0.17	20.25	0	9.47	0.8	0.01	40.5	6.25	125.4	29.81	0.03	127.54	463.42	1.16	545.12	0.04	0.04	5.6	1031.1	0.91	0.95	0.06	0.96	444.98	0.04	16.22
1	11	1.48	2.42	2.65	2.77	2.53	2.52	2.4	13.66	142.65	4.22	7.73	5.96	0.14	1.95	2.35	2.04	0.45	0.37	0.92	0.82	-0.17	0.78	0.36	3.63	0.03	5.14	0.51	0.06	7.27	3.29	3.42	12.69	0.17	3.12	13.1	1.33	16.93	0.4	0.3	3.09	61.56	0.82	0.91	0.11	0.93	12.24	0.28	3.21
1	13	2.83	2.58	3.67	5.01	3.05	2.95	2.5	221.77	219382	3467.14	260.85	22.34	0.84	3.63	3.32	8.64	0.34	0.25	0.99	0.94	-0.19	0.91	0.25	12.73	0	8.92	0.85	0.01	25.46	5.85	70.8	556.03	0.04	71.2	205.49	1.29	261.99	0.12	0.09	5.27	11705.3	0.86	0.92	0.11	0.94	193.73	0.09	165.29
1	15	1.89	2.56	3.22	3.57	2.84	2.8	2.5	86.14	16260	409.47	75.49	24.54	0.51	3.98	3.33	8.2	0.31	0.21	0.96	0.86	-0.19	0.89	0.23	8.57	0.01	7.58	0.58	0.02	17.13	4.94	25.01	23.59	0.07	24.13	78.53	1.19	93.91	0.15	0.13	4.34	317.59	0.9	0.94	0.07	0.96	74.94	0.13	11.33
1	16	1.56	2.05	2.43	2.71	2.22	2.2	2	29.29	1420.79	68.82	19.7	8.08	0.42	2.18	2.51	2.93	0.43	0.36	0.97	0.88	-0.2	0.85	0.38	5.14	0.02	5.92	0.6	0.05	10.27	3.96	6.95	20.33	0.11	8.86	33.51	1.37	42.82	0.22	0.17	3.8	159.24	0.84	0.91	0.14	0.93	31.79	0.16	4.43
1	19	2.51	2.6	4.29	4.94	3.34	3.19	2.5	507.99	691596	5211.11	563.89	98.23	0.7	7.84	4.18	32.42	0.22	0.14	0.96	0.87	-0.42	0.99	0.14	19.77	0	8.44	0.78	0.01	39.55	6.15	165.53	10.86	0.03	169.73	468.53	1.13	524.55	0.09	0.08	5.43	333.25	0.93	0.96	0.05	0.97	455.38	0.07	6.44
1	22	2.44	2.53	3.07	3.27	2.73	2.68	2.5	46.46	6353.76	187	50.92	27.21	0.31	4.03	3.3	10.5	0.33	0.25	0.92	0.82	-0.31	0.95	0.23	6.36	0.02	6.29	0.66	0.04	12.73	4.39	19.53	11.17	0.1	16.86	44.71	1.21	51.16	0.32	0.26	3.83	93.3	0.87	0.94	0.07	0.95	43.1	0.24	3.91
1	24	1.73	2.53	2.98	3.3	2.72	2.67	2.5	38.84	5084.98	208.55	42.85	9.92	0.63	2.37	2.79	4.11	0.43	0.35	0.97	0.88	-0.12	0.75	0.34	5.53	0.01	6.87	0.64	0.04	11.06	4.52	13.19	137.81	0.1	12.46	36.33	1.46	50.81	0.37	0.24	4.09	1043.81	0.79	0.88	0.16	0.91	33.3	0.21	23.2
1	26	2.01	2.53	3.12	3.63	2.78	2.71	2.5	66.82	22247.6	699.4	82.73	11.03	0.77	2.52	2.84	4.34	0.42	0.34	0.98	0.91	-0.18	0.86	0.33	6.99	0.01	7.38	0.78	0.03	13.98	4.95	23.44	155.57	0.08	22.37	59.53	1.45	83.16	0.31	0.21	4.44	1488.29	0.8	0.88	0.17	0.91	54.71	0.19	24.19
1	27	1.25	2.52	2.73	2.86	2.61	2.59	2.5	9.62	138.23	10.44	6.96	4.99	0.17	1.71	2.32	2	0.49	0.43	0.94	0.84	-0.11	0.65	0.39	3.02	0.04	4.96	0.42	0.08	6.04	3.24	2.99	31.5	0.2	2.83	10.45	1.42	13.92	0.56	0.38	3.03	126.86	0.81	0.89	0.14	0.92	9.74	0.34	5.44
1	28	1.41	2.35	2.69	2.83	2.54	2.54	2.2	64.29	1075.45	-47.78	18.6	7.48	0.42	2.12	2.47	2.81	0.44	0.36	0.96	0.87	-0.34	0.94	0.35	7.84	0.03	5.24	0.78	0.08	15.68	3.65	6.52	9.98	0.15	6.65	58.96	1.28	76.76	0.06	0.05	3.49	56.7	0.84	0.92	0.09	0.93	54.84	0.05	2.09
1	29	2.23	2.03	2.53	2.79	2.28	2.25	2.01	54.15	2855.68	35.25	34.46	24.62	0.18	4.03	3.11	7.29	0.3	0.2	0.92	0.81	-0.39	0.97	0.21	7.19	0.02	6.01	0.72	0.04	14.38	4.13	14.77	7.97	0.09	14.06	51.4	1.17	59.58	0.21	0.18	3.81	80.26	0.92	0.96	0.06	0.97	49.57	0.17	4.09
1	30	1.69	2.56	3.17	3.41	2.84	2.82	2.5	79.58	8171.22	115.89	60.34	15.76	0.59	3.11	3.07	5.61	0.36	0.27	0.96	0.87	-0.11	0.75	0.28	8.27	0.01	7.65	0.61	0.01	16.54	4.9	19.03	81.03	0.07	19.71	73.51	1.32	99.67	0.17	0.13	4.44	1031.77	0.84	0.91	0.11	0.93	68.13	0.12	25.97
1	32	2.32	2.62	3.69	4.61	3.11	3.06	2.5	241.56	151297	2109.55	234.46	18.7	0.85	3.33	3.19	7.05	0.35	0.26	0.99	0.93	-0.2	0.92	0.27	13.7	0	8.84	0.86	0.01	27.39	5.86	63.29	345.87	0.04	65.42	228.29	1.33	301.79	0.09	0.07	5.36	7823.77	0.84	0.91	0.12	0.93	213.07	0.06	89.85
1	33	1.43	2.51	2.65	2.74	2.57	2.56	2.5	4.6	19.45	2.3	2.57	2.25	0.06	1.13	1.87	0.93	0.59	0.54	0.93	0.84	-0.06	0.44	0.44	2.13	0.09	3.86	0.31	0.16	4.25	2.57	1.2	52.85	0.31	1.15	5.11	1.67	7.76	0.92	0.52	2.58	128.85	0.74	0.85	0.23	0.88	4.6	0.45	4.91
1	34	2.26	2.57	3.27	3.85	2.89	2.85	2.5	101.3	21296.5	446.95	91.36	14.97	0.72	2.97	3.06	5.83	0.38	0.29	0.98	0.91	-0.14	0.81	0.29	9.07	0	8.01	0.73	0.01	18.13	5.19	26.58	413.18	0.06	27.49	97.43	1.37	131.04	0.15	0.11	4.77	5919.99	0.82	0.9	0.13	0.93	90.37	0.1	96.36
1	35	2.13	2.54	3.3	3.7	2.83	2.75	2.5	93.11	32932.9	872.13	110.67	29.29	0.59	4.18	3.44	10.74	0.31	0.22	0.96	0.87	-0.19	0.89	0.22	8.53	0.01	7.79	0.63	0.02	17.05	5.11	34.99	37.32	0.07	31.49	82.68	1.23	98.91	0.23	0.18	4.42	465.52	0.89	0.94	0.08	0.95	79.03	0.17	13.95
1	38	2.71	2.79	3.93	4.22	3.43	3.48	2.5	456.17	89500.6	-1126.65	186.2	48.71	0.59	5.33	3.74	18.24	0.28	0.18	0.96	0.88	-0.3	0.97	0.19	20.54	0	8.19	0.7	0.01	41.07	5.57	58.73	13.94	0.04	67.39	423.43	1.17	510.85	0.03	0.03	5.13	340.26	0.91	0.95	0.06	0.96	404.21	0.03	7.1
1	39	1.35	2.55	2.93	3.04	2.73	2.72	2.5	33.14	876.59	7.68	20.05	9.61	0.36	2.43	2.64	3.26	0.41	0.33	0.93	0.83	-0.2	0.85	0.32	5.52	0.02	6.02	0.55	0.03	11.05	3.98	7.42	12.46	0.1	7.48	32.53	1.35	45.44	0.22	0.17	3.73	99.15	0.82	0.91	0.11	0.92	29.66	0.16	4.22
1	55	2.72	2.62	3.69	4.76	3.11	3.05	2.5	244.67	197379	2855.54	245.76	24.5	0.82	3.75	3.38	9.95	0.34	0.24	0.99	0.93	-0.17	0.89	0.25	13.76	0	9.06	0.84	0.01	27.52	5.88	67.56	571.04	0.04	68.34	230.77	1.29	293.93	0.08	0.07	5.34	13119.7	0.86	0.92	0.11	0.94	217.5	0.06	189.26
1	56a	2.82	2.88	5.04	6.33	3.86	3.72	2.5	1111.02	2.21979e+06	13881.6	945.33	74.39	0.85	6.5	4.11	29.86	0.24	0.15	0.99	0.93	-0.2	0.95	0.16	29.89	0	10.68	0.86	0	59.77	6.88	254.93	114.29	0.02	263.8	1023.45	1.16	1195.74	0.02	0.02	6.2	5761.77	0.91	0.95	0.06	0.96	984.87	0.02	61.39
1	57a	2.86	2.65	4.26	5.97	3.36	3.23	2.5	503.17	1.11862e+06	11913.9	584.85	55.98	0.83	5.51	3.93	24.65	0.28	0.19	0.99	0.93	-0.17	0.92	0.19	19.26	0	10.07	0.83	0	38.52	6.45	160.21	230.81	0.03	156.97	471.76	1.21	547.39	0.06	0.05	5.78	7787.67	0.89	0.94	0.07	0.96	454.56	0.05	104.08
1	58	2.36	2.57	3.16	3.95	2.86	2.84	2.5	83.87	17783.8	401.73	70.42	12.72	0.69	2.68	2.95	5.29	0.4	0.32	0.99	0.92	-0.13	0.8	0.32	8.33	0.01	7.71	0.72	0.01	16.67	5.02	20.79	428.34	0.06	22.07	80.61	1.42	112.69	0.16	0.12	4.66	5364.59	0.81	0.89	0.15	0.92	74.1	0.11	95.53
1	59a	2.53	2.57	3.27	4.08	2.91	2.87	2.5	112.81	30470.2	544.27	98.08	19.61	0.67	3.41	3.23	7.65	0.35	0.26	0.98	0.91	-0.13	0.81	0.26	9.65	0	8.15	0.68	0.01	19.31	5.24	29.42	125.51	0.06	30.22	105.26	1.28	135.23	0.14	0.11	4.73	1916.1	0.85	0.92	0.1	0.94	98.68	0.11	38.25
1	60	2	2.6	3.52	3.95	3.04	3.01	2.5	184.18	48577.6	464.7	150.9	21.78	0.75	3.59	3.29	8.34	0.34	0.25	0.98	0.9	-0.16	0.87	0.25	12.32	0	8.54	0.77	0.01	24.65	5.55	43.17	102.68	0.04	45.3	170.02	1.29	223.81	0.1	0.08	5.02	2063.11	0.86	0.92	0.11	0.94	159.03	0.08	38.72
1	61a	2.46	2.56	3.22	3.51	2.86	2.83	2.5	89.35	10207.6	106.27	65.88	49.21	0.15	5.74	3.59	15.5	0.24	0.15	0.91	0.8	-0.52	0.99	0.16	9.23	0.02	6.1	0.82	0.03	18.45	4.37	28.77	4.99	0.07	26.57	87.38	1.1	93.97	0.15	0.14	4.16	68.63	0.94	0.97	0.03	0.98	85.94	0.14	3.16
1	65	2.13	2.57	3.27	3.93	2.88	2.83	2.5	102.57	37018.6	886.15	108.79	20.96	0.68	3.49	3.25	8.1	0.35	0.26	0.98	0.9	-0.14	0.82	0.26	8.98	0	8.13	0.7	0.01	17.96	5.24	32.44	137.54	0.06	30.95	96.59	1.28	121.45	0.16	0.12	4.68	1983.08	0.86	0.92	0.1	0.94	91.25	0.11	45.6
1	66a	2	2.57	3.01	3.13	2.76	2.75	2.5	45.37	1695.92	20.34	27.13	16.58	0.25	3.24	2.96	5.58	0.35	0.26	0.92	0.82	-0.28	0.92	0.27	6.54	0.02	6.03	0.62	0.04	13.07	4.11	10.93	9.68	0.11	10.66	42.12	1.22	52.73	0.17	0.15	3.69	79.26	0.87	0.93	0.07	0.95	39.56	0.14	4.59
1	67	2.9	2.67	4.08	4.51	3.38	3.39	2.51	450.45	183684	-552.81	300.15	130.14	0.4	9.08	4.19	43.43	0.19	0.11	0.94	0.83	-0.61	1	0.11	20.2	0.01	6.8	0.89	0.02	40.39	5.21	107.57	3.44	0.03	115.38	437.18	1.08	480.9	0.05	0.05	5.02	93.8	0.95	0.98	0.02	0.98	426.25	0.05	2.48
1	68	2.04	2.55	3.18	3.7	2.83	2.79	2.5	76.09	17661.6	494.13	76	15.75	0.66	3.03	3.06	6.14	0.37	0.29	0.98	0.9	-0.16	0.83	0.29	7.81	0.01	7.61	0.68	0.02	15.62	4.98	22.94	72.42	0.07	23.64	75.03	1.33	95.49	0.19	0.14	4.51	901.16	0.84	0.91	0.12	0.93	70.65	0.13	20.42
1	74	1.66	2.53	2.92	3.44	2.7	2.67	2.5	32.38	5884.37	267.39	33.99	11.66	0.49	2.54	2.85	5.03	0.41	0.33	0.97	0.89	-0.17	0.83	0.33	5.18	0.02	6.42	0.67	0.04	10.35	4.23	11.41	39.25	0.11	11.11	32.42	1.3	39.78	0.3	0.23	3.81	294.8	0.85	0.92	0.11	0.94	30.78	0.22	12.55
0	1	1.09	1.33	1.97	2.57	1.64	1.64	0.66	433.37	27842.1	-206	90.04	10.11	0.8	2.43	2.76	3.81	0.42	0.34	0.99	0.94	-0.22	0.9	0.34	20.33	0.01	7.76	0.86	0.02	40.66	5.25	25.04	150.65	0.06	27.78	442.03	1.42	622.34	0.01	0	4.94	2219.31	0.81	0.89	0.15	0.92	406.75	0	33.81
0	2	1.41	0.83	1.18	1.52	1	1.01	0.59	96.53	2230.21	8.89	26.61	2.5	0.83	1.19	1.91	1.02	0.57	0.53	0.99	0.95	-0.28	0.91	0.47	9.51	0.02	5.94	0.84	0.05	19.03	4.37	7.28	117.79	0.1	8.29	101.9	1.79	175	0.03	0.02	4.33	819.47	0.7	0.82	0.28	0.86	88.99	0.01	11.05
0	3	1.03	0.01	0.02	0.02	0.01	0.01	0	1	0	0	0	0	1	0	0	0	1	1	1	1	0	0	0	1	1	0	1	1	2	0	0	574.23	1	0	1	20.28	20.28	20.28	1	2.54	129.43	0.21	0.28	5.52	0.22	0.22	0.22	1
0	4	0.97	0.58	1.84	2.06	1.22	1.27	0.19	561.83	209058	-564.11	351.34	6.91	0.96	2.02	2.44	2.5	0.45	0.38	1	0.95	-0.41	0.99	0.38	21.81	0.01	7.99	0.97	0.02	43.62	5.99	89.56	71.43	0.03	91.86	563.43	1.51	892.63	0.01	0.01	5.61	1834.76	0.8	0.88	0.2	0.91	503.58	0.01	15.7
0	5	1.33	0.33	0.7	0.84	0.51	0.5	0.25	39.41	1700.5	29.94	27.55	0.78	0.94	0.61	1.3	0.39	0.72	0.71	0.99	0.95	-0.48	0.98	0.47	5.72	0.04	5.11	0.95	0.07	11.44	4.3	7.08	88.67	0.1	7.3	40.23	2.74	107.95	0.32	0.1	4.6	458.07	0.52	0.69	0.59	0.74	30.16	0.07	6.13
0	7	1.11	2.53	5.25	6.29	4.07	4.33	1.44	3276.8	5.32425e+06	-27388	1549	58.43	0.93	5.81	3.87	21.76	0.26	0.18	0.99	0.95	-0.5	1	0.19	53.88	0	9.21	0.97	0.01	107.76	6.87	401.86	13.44	0.02	415.55	3311.59	1.12	3743.46	0	0	6.34	768	0.93	0.96	0.04	0.97	3210.45	0	8.02
0	8	1.02	1.07	1.4	1.63	1.25	1.26	0.72	137.81	2986.5	-66.64	27.76	2.16	0.86	1.08	1.82	0.92	0.6	0.56	0.99	0.95	-0.33	0.94	0.48	11.46	0.03	5.7	0.88	0.07	22.93	4.31	7.48	100.28	0.11	8.54	138.77	1.83	254.07	0.02	0.01	4.28	630.02	0.69	0.82	0.29	0.85	117.85	0.01	11.06
0	9	1.42	0.99	1.55	1.85	1.27	1.28	0.54	271.9	10110.5	46.53	65.56	5.93	0.83	1.83	2.43	2.45	0.48	0.41	0.99	0.94	-0.29	0.95	0.41	16.03	0.01	6.94	0.86	0.03	32.06	4.95	17.87	38.89	0.06	18.45	275.66	1.38	374.04	0.01	0.01	4.59	487.76	0.81	0.9	0.13	0.92	254.61	0.01	11.4
0	10	2.23	0.21	0.44	0.56	0.34	0.35	0.08	44.16	450.03	-31.47	10.84	0.65	0.89	0.5	1.23	0.39	0.77	0.77	0.99	0.96	-0.45	0.95	0.38	6.45	0.1	4.14	0.92	0.2	12.9	3.51	2.87	130.34	0.17	3.63	42.06	3.2	141.64	0.13	0.06	4.08	403.19	0.52	0.67	0.89	0.74	30.17	0.05	8.33
0	11	1.09	0.7	1.25	1.37	1.08	1.17	0.26	316	19543.7	-811.02	64.71	3.76	0.88	1.31	2.07	1.91	0.58	0.54	0.99	0.95	-0.39	0.96	0.44	17.34	0.05	5.39	0.95	0.14	34.67	4.13	17.12	52.96	0.13	21.87	302.82	1.61	520.66	0.01	0.01	4.19	317	0.75	0.85	0.22	0.89	262.93	0.01	5.89
0	12	0.96	0.2	1.4	1.71	0.94	1.16	0.13	374.96	203059	-3570.28	345.41	4.92	0.97	1.62	2.28	2.05	0.52	0.46	1	0.96	-0.45	0.99	0.41	17.02	0.01	6.87	0.98	0.05	34.04	5.32	87.58	48.56	0.06	80.06	394.29	1.61	575.28	0.1	0.04	5.07	675.97	0.77	0.86	0.24	0.9	360.51	0.03	7.83
0	13	0.96	0.52	1.41	1.82	1	1.02	0.24	310.47	54712.4	-452.35	150.51	9.41	0.88	2.4	2.64	3.15	0.41	0.33	0.99	0.93	-0.32	0.97	0.33	16.59	0.01	7.8	0.92	0.01	33.17	5.56	39.98	54.77	0.04	43.42	315.05	1.36	429.31	0.02	0.01	5.12	1093.52	0.85	0.91	0.14	0.93	293.55	0.01	14.87
0	14	0.95	0.94	1.47	1.73	1.2	1.19	0.71	122.42	8141.91	95.81	58.58	3.67	0.88	1.45	2.14	1.46	0.53	0.48	0.99	0.94	-0.32	0.95	0.44	10.42	0.01	6.71	0.91	0.03	20.85	4.91	15.56	80.48	0.07	16.49	126.47	1.62	199.17	0.03	0.02	4.69	896.92	0.75	0.85	0.23	0.89	113.06	0.02	11.09
0	15	0.98	0.44	1.43	1.59	1	1.14	0.32	258.99	89028.6	-673.85	257.14	3.65	0.97	1.41	2.12	1.55	0.54	0.49	0.99	0.95	-0.44	0.99	0.45	13.98	0.01	6.73	0.98	0.04	27.97	5.15	65.2	44.62	0.06	62.46	273.54	1.58	423.73	0.07	0.04	4.97	605.15	0.76	0.86	0.21	0.89	245.06	0.03	8.34
0	16	1.63	1.07	2.55	3.38	1.75	1.63	0.56	731.29	591294	4416.84	472.76	6.62	0.97	1.9	2.5	2.84	0.48	0.41	1	0.97	-0.47	1	0.39	24.79	0.01	7.97	0.98	0.03	49.59	6.11	119.84	35.05	0.03	120.76	736.77	1.48	1023.83	0.01	0.01	5.77	785.94	0.78	0.88	0.16	0.9	676.95	0.01	6.71
0	17	1.12	1.34	1.69	1.99	1.53	1.53	1.08	105.66	2168.84	-30.76	26.3	3.27	0.78	1.37	2.07	1.3	0.54	0.49	0.99	0.94	-0.24	0.88	0.46	9.99	0.02	6.12	0.8	0.05	19.99	4.36	7.39	124.21	0.1	7.95	109.25	1.73	184.66	0.03	0.02	4.27	870.63	0.72	0.83	0.27	0.87	95.88	0.01	13.4
0	19	1.05	0.66	1.2	1.37	0.98	1.03	0.51	114.23	7620.55	-227.5	56.65	2	0.93	1.05	1.78	0.83	0.6	0.57	0.99	0.95	-0.41	0.97	0.48	10.03	0.02	6.06	0.95	0.07	20.06	4.73	14.66	73.04	0.08	15.91	116.06	1.83	214.94	0.06	0.04	4.66	662.09	0.69	0.82	0.29	0.86	98.85	0.04	9.18
0	20	1.02	1.3	1.86	2.14	1.6	1.66	0.39	680.74	51259	-1372.37	89.13	9.5	0.81	2.39	2.68	3.36	0.42	0.33	0.99	0.94	-0.24	0.92	0.34	25.71	0.01	7.19	0.87	0.03	51.41	4.94	24.66	77.25	0.07	28.28	672.95	1.38	949.16	0	0	4.62	904.78	0.83	0.9	0.14	0.93	619.93	0	16.36
0	21	1.02	0.58	1.38	1.8	1.01	1.05	0.24	307.61	41399.8	-252.27	123.36	6.3	0.9	1.85	2.4	2.53	0.49	0.43	0.99	0.95	-0.4	0.98	0.38	16.68	0.01	7.16	0.94	0.04	33.37	5.42	32.42	58.56	0.05	36.06	315.84	1.67	517.22	0.02	0.01	5.14	930.9	0.78	0.86	0.27	0.9	281.92	0.01	8.48
0	22	0.96	0.51	1.6	1.94	1.14	1.27	0.32	346.34	115275	-1601.42	250.75	3.17	0.97	1.39	1.97	1.07	0.53	0.48	1	0.96	-0.49	0.99	0.46	16.86	0.01	7.09	0.98	0.03	33.72	5.61	63.48	44.47	0.04	64.18	365.88	1.58	567.6	0.03	0.02	5.3	815.1	0.77	0.86	0.21	0.9	328.56	0.02	8.62
0	23	0.95	0.88	1.22	1.51	1.03	1.01	0.62	87.43	1730.81	52.19	24.01	2.43	0.82	1.16	1.88	1.01	0.58	0.54	0.99	0.94	-0.29	0.92	0.48	9.06	0.03	5.73	0.85	0.07	18.11	4.25	6.61	94.88	0.11	7.79	92.72	1.78	159.07	0.03	0.02	4.22	647.24	0.73	0.83	0.3	0.87	81.82	0.02	9.55
0	24	1	0.7	1.76	1.99	1.28	1.34	0.27	508.82	133795	-1709.2	248.44	6.95	0.95	1.99	2.48	2.73	0.46	0.39	0.99	0.95	-0.43	0.99	0.38	21.16	0.01	7.61	0.96	0.02	42.33	5.72	63.85	25.12	0.04	64.78	514.34	1.33	680.14	0.02	0.01	5.26	556.98	0.84	0.91	0.12	0.93	479.89	0.01	8.23
0	25	0.95	0.66	1.05	1.25	0.85	0.84	0.53	61.32	2392.11	35.02	31.01	1.93	0.88	1.04	1.74	0.77	0.6	0.57	0.99	0.94	-0.36	0.95	0.48	7.35	0.02	5.8	0.9	0.05	14.7	4.45	8.23	93.81	0.09	8.68	64.55	1.94	120.81	0.08	0.04	4.39	694.4	0.69	0.81	0.35	0.85	55.29	0.04	9.04
0	27	1.14	1.07	1.49	1.7	1.28	1.29	0.83	111.93	2778.28	-43.12	34.58	3.28	0.83	1.4	2.07	1.25	0.53	0.47	0.99	0.93	-0.26	0.91	0.45	10.2	0.02	6.32	0.84	0.03	20.4	4.53	9.47	97.94	0.09	9.99	113.56	1.62	185.32	0.02	0.02	4.36	839.27	0.74	0.85	0.22	0.88	99.88	0.01	10.62
0	29	0.97	0.41	1.28	1.6	0.91	0.98	0.28	221.06	55966.9	-642.96	162.56	5.98	0.93	1.83	2.38	2.3	0.49	0.42	0.99	0.94	-0.42	0.99	0.4	13.48	0.01	7.08	0.95	0.03	26.97	5.38	42.13	39.42	0.05	42.28	229.18	1.51	355.69	0.07	0.04	5.04	647.19	0.79	0.88	0.19	0.91	205.97	0.03	9.81
0	30	0.88	0.8	1.34	1.45	1.03	0.94	0.55	138.42	8794.22	256.55	71.54	1.66	0.95	0.96	1.65	0.69	0.62	0.59	1	0.96	-0.44	0.98	0.51	10.99	0.03	5.71	0.99	0.06	21.98	4.51	18.3	53.42	0.08	20.03	142.4	1.9	267.97	0.03	0.02	4.6	432.86	0.68	0.81	0.33	0.85	121.43	0.01	5.28
0	31	1.08	0.3	1.44	1.65	0.98	1.06	0.21	319.34	136541	-1686.38	286.89	8.09	0.94	1.99	2.52	3.54	0.49	0.43	0.99	0.94	-0.45	0.99	0.39	15.79	0.01	7.12	0.97	0.04	31.59	5.5	73.74	43.19	0.05	72.07	323.2	1.56	526.93	0.14	0.07	5.16	724.58	0.78	0.87	0.22	0.9	285.88	0.06	9.44
0	32	0.97	1.14	1.76	2.15	1.47	1.49	0.58	361.92	21409.7	-351.12	83.76	6.77	0.85	1.98	2.46	2.58	0.46	0.39	0.99	0.94	-0.36	0.97	0.37	18.51	0.01	6.92	0.9	0.03	37.02	5.06	22.63	34.35	0.06	26.26	377.4	1.32	506.12	0.01	0.01	4.73	490.38	0.84	0.91	0.11	0.93	350.1	0.01	10.84
0	33	1.1	0.63	1.32	1.74	0.97	0.97	0.4	183.25	22558	93.79	97.33	2.49	0.95	1.19	1.87	0.95	0.57	0.53	1	0.96	-0.45	0.99	0.46	12.62	0.01	6.64	0.97	0.04	25.25	5.21	24.95	54.65	0.05	27.71	195.03	1.81	341.24	0.03	0.02	5.07	738.44	0.72	0.83	0.31	0.87	170.79	0.01	7.06
[truncated: 34 more columns]
